# Supplementary material for: SALL2 regulates neural differentiation of mouse embryonic stem cells through Tuba1a
Source: Cell Death Dis. 2024 Sep 30;15(9):710. doi: 10.1038/s41419-024-07088-5 (PMC11442768; doi:10.1038/s41419-024-07088-5)
Supplement: Supplementary file 2 — Supplementary table S1 [file 41419_2024_7088_MOESM2_ESM.xlsx]

## Sheet: Sheet1
Supplementary Table S1: Antibody information
Antibody	Dilution	Species	Vendor	Catalog number
SALL2	1:200	Rabbit	Proteintech	12679-1-AP
SOX2	1:100	Mouse	Abcam	ab79351
TUBB3	1:300	Mouse	R&D system	MAB1195
NESTIN	1:200	Rabbit	Proteintech	19483-1-AP
PAX6	1:200	Rabbit	Biolegend	PRB-278P
OCT4	1:200	Mouse	Santa Cruz	19857
CDX2	1:200	Mouse	Biogenex	CA94538
NANOG	1:200	Rabbit	Abcam	ab80892
HA-Tag	1:50	Rabbit	Cell Signaling Technology	3724
