# Supplementary material for: SALL2 regulates neural differentiation of mouse embryonic stem cells through Tuba1a
Source: Cell Death Dis. 2024 Sep 30;15(9):710. doi: 10.1038/s41419-024-07088-5 (PMC11442768; doi:10.1038/s41419-024-07088-5)
Supplement: Supplementary file 3 — Supplementary table S2 [file 41419_2024_7088_MOESM3_ESM.xlsx]

## Sheet: Sheet1
Supplementary Table S2: Primer information
Primer name	Sequence (5'-3')
m-Sall2-qF	ACAATTCTCTGACCCGACCG
m-Sall2-qR	CCTGGCCTCCAATTATCACCA
m-Fgf5-qF	AGAGTGGGCATCGGTTTCCATC
m-Fgf5-qR	CCTACAATCCCCTGAGACACAG
m-Nanog-qF	GCAAGAACTCTCCTCCAT
m-Nanog-qR	ATACTCCACTGGTGCTGA
m-Mesp1-qF	TACGCAGAAACAGCATCCC
m-Mesp1-qR	GCATGTCGCTGCTGAAGA
m-Klf2-qF	CACCTAAAGGCGCATCTGCGTA
m-Klf2-qR	GTGACCTGTGTGCTTTCGGTAG
m-Klf4-qF	CTATGCAGGCTGTGGCAAAACC
m-Klf4-qR	TTGCGGTAGTGCCTGGTCAGTT
m-Pim1-qF	CGCGACATCAAGGACGAGAACA
m-Pim1-qR	CGAATCCACTCTGGAGGACTGT
m-Tuba1a-qF	GGCAGTGTTCGTAGACCTGGAA
m-Tuba1a-qR	CTCCTTGCCAATGGTGTAGTGG
m-Sall2-HA-qF	TCCCTTCTCCAGGGCTCTCC
m-Sall2-HA-qR	AGCGTAGTCTGGGACGTCG
m-Sox2-qF	AACGGCAGCTACAGCATGATGC
m-Sox2-qR	CGAGCTGGTCATGGAGTTGTAC
m-Gapdh-qF	CGTGCCGCCTGGAGAAAC
m-Gapdh-qR	AGTGGGAGTTGCTGTTGAAGTC
m-Nestin-qF	CTCGAGGCGACTCTTGATAAAT
m-Nestin-qR	ACGGGAGGAGATGGGATAAA
m-Pax6-qF	AGTGAATGGGCGGAGTTATG
m-Pax6-qR	GAACTGACACTCCAGGTGAAA
m-Tubb3-qF	CATCAGCGATGAGCACGGCATA
m-Tubb3-qR	GGTTCCAAGTCCACCAGAATGG
m-Oct4-qF	AAGCTGCTGAAGCAGAAGAG
m-Oct4-qR	TTAAGGCTGAGCTGCAAGG
m-Flk1-qF	GTGTGACCAAGAGTGACCAA
m-Flk1-qR	ATCCCACTACCGAAAGCAATAA
m-Gata4-qF	GTGGCCTCTATCACAAGATGAA
m-Gata4-qR	GCTCACCCTCGGCATTAC
m-T-qF	TTCCCGAGACCCAGTTCATA
m-T-qR	TGGCATCAAGGAAGGCTTTAG
m-Mesp1-qF	TACGCAGAAACAGCATCCC
m-Mesp1-qR	GCATGTCGCTGCTGAAGA
m-Gata6-qF	ATGCGGTCTCTACAGCAAGATGA
m-Gata6-qR	CGCCATAAGGTAGTGGTTGTGG
m-Otx2-qF	GTCTGACCACTTCGGGTATG
m-Otx2-qR	CGAGCTGTGCCCTAGTAAAT
m-Foxa2-qF	AAGCCCGAGCACCATTAC
m-Foxa2-qR	GTAGGCCTTGAGGTCCATTT
m-Rex1-qF	GAGACTGAGGAAGATGGCTTCC
m-Rex1-qR	CTGGCGAGAAAGGTTTTGCTCC
m-Sox1-qF	GGCAGTCATACAAAAGTTGGC
m-Sox1-qR	GTACAGTATTTATCGTCCGCAGA
m-Map2-qF	GTGACTTTATCCTTCGCCTGT
m-Map2-qR	AACAGCTAATCTGCCACCTTC
m-Gfap-qF	GCGATAGTCGTTAGCTTCGTG
m-Gfap-qR	CCACCAGTAACATGCAAGAGA
m-Mash1-qF	AGGCCCTACTGGGAATGGA
m-Mash1-qR	CCCTGTTGCTGAGAACATTGA
m-Otx2-qF1	GTCTGACCACTTCGGGTATG
m-Otx2-qR1	CGAGCTGTGCCCTAGTAAAT
m-ChIP-NC-qF1	TCCACAAAAGCTGAGGACCG
m-ChIP-NC-qR1	ATTAGCAAAGGCAGCCCAGT
m-ChIP-NC-qF2	GTCTGGCGGTTCCTCAAA
m-ChIP-NC-qR2	GAGCATGTGTCCTTCTTACCA
m-ChIP-Tuba1a-qF1	TTACAGCGCGACTCTTAGGC
m-ChIP-Tuba1a-qR1	ATACCATGTCGCTTGCACCA
m-ChIP-Tuba1a-qF2	CGGCGGGACTCAAAGACTAA
m-ChIP-Tuba1a-qR2	CAGCAACCATGGTGAGCAAG
m-ChIP-Tuba1a-qF3	GAGTGGTGATTGGTGCAAGC
m-ChIP-Tuba1a-qR3	ACCCCATAATGGATGCTCGG
Sall2-clone-F1	ATGTCTCGGCGAAAGCAACG
Sall2-clone-R1	TCATGGCATGGTGGGGTCAT
Sall2-clone-F2	ATGTCTCGGCGAAAGCAAC
Sall2-clone-R2	TCATGGCATGGTGGGGTCA
Sall2-clone-F3	ATGTCTCGGCGAAAGCAA
Sall2-clone-R3	TCATGGCATGGTGGGGTC
Tuba1a-clone-F	GCAATTCCACAACACTTTTGTCTT
Tuba1a-clone-R	TTAGTATTCCTCTCCTTCTTCCTC
Sall2-E1-clone-F1	GGACATGGATCCAATACGCGTGCCACCATGTCTCGGCGAAAGCAACG
Sall2-E1-clone-R1	CTAGCATCACCGTTCTCAGATACGCTGGG
Sall2-E1-clone-F2	TCTGAGAACGGTGATGCTAGCGAGGAAGACCA
Sall2-E1-clone-R2	CGCGGCCGCGATTACACGCGTTCATGGCATGGTGGGGTCAT
Sall2-E1A-clone-F	GGACATGGATCCAATACGCGTGCCACCATGGCGCAGGAAACCGGG
Sall2-E1A-clone-R	CGCGGCCGCGATTACACGCGTTCATGGCATGGTGGGGTCAT
Sall2-5'arm-F	CTACAGCCTCTGGACCAGGG
Sall2-5'arm-R	TGGCATGGTGGGTCATCTT
Sall2-3'arm-F	GCCTGCTTTCTGTACCTGGT
Sall2-3'arm-R	ATGTGGCGGTCAAGGAACAT
TET-3G-F	GAGAAACAGTACGAAACCCT
TET-3G-R	GCATGTCTAAGTCAAAATCGT
Puromycin-F	ACCGAGTACAAGCCCACG
Puromycin-R	GTTTCCAGGAAGGCGGGCAC
Sall2-Exon2-F	ACGCGTATGGGTGATGCTAGCGAGG
Sall2-Exon2-R	ACGCGTTCATGGCATGGTGGG
Sall2-E1A-HA-F	AAAACGCGTG CCACCATGGCGCAGGAAACCG
Sall2-E1A-HA-R	AAAACGCGTTAAGCGTAGTCTGGGACGTCGTATGGGTATGGCATGGTGG
Sall2-E1-Flag-F	AAAACGCGTGCCACCATGGATGTCTCGGCGAAAGCAA
Sall2-E1-Flag-R	AAAAACGCGTTACTTGTCGTCATCGTCTTTGTAGTCTGGCATGGT
Sall2-T7-F	CAACACTGTGGCATTACC
Sall2-T7-R	CAGTCATCTGCATCTGGT
